# Supplementary material for: Factors Affecting Smallholders’ Perception of Climate Change in Eritrea
Source: Environ Manage. 2026 Jan 30;76(3):90. doi: 10.1007/s00267-026-02383-7 (PMC12858499; doi:10.1007/s00267-026-02383-7)
Supplement: Supplementary file 3 — Synthetic_data [file 267_2026_2383_MOESM3_ESM.csv]

Perception	Threat	Coping	Shade	Extension	Media	Education	Heat	Altitude	Agexp	Offarm
0.489850831	0.63411101	0.858678274	0	0.433198299	0.379965107	16	0	7.221276597	3.103505683	0
0.867488613	0.726095879	0.884480046	1	0.615307583	0.298028934	9	1	7.173926094	7.540365761	0
0.49742191	0.855975086	0.813004267	0	0.373680786	0.296164036	4	0	7.74121771	4.595861105	0
0.863639474	0.631282511	0.876570948	0	0.448246327	0.833201415	9	0	7.614312172	10.79999924	0
0.75	0.740768105	0.898714442	0	0.841352796	0.245059237	1	0	7.757377169	3.489527957	0
0.444644544	0.642028419	0.445156011	1	0.385985929	0.142849609	4	1	7.194290429	3.372092558	0
0.470145186	0.638591955	0.212582201	1	0.507323071	0.102209643	4	0	6.748759747	1.139999986	0
0.710863945	0.616535202	0.307126001	1	0.53403676	0.428789853	4	1	7.577114684	10.22729121	0
0.506308913	0.639716029	0.434654978	1	0.371710183	0.193954408	4	1	7.586803436	11.73788969	0
0.75	0.786507309	0.817102385	1	0.985562983	0.797213258	9	0	7.771433051	8.284269776	0
0.470012009	0.74873653	0.121524664	1	0.003054357	0.193954408	1	1	7.744186518	14.06376237	0
0.506308913	0.822372013	0.801177513	1	0.605005666	0.88746249	9	1	7.760402249	19.25589119	0
0.887711055	0.786603928	0.971992095	1	0.75000006	0.499608015	4	0	7.612216454	5.276065034	0
0.75586238	0.57271165	0.022515999	1	0.605749444	0.342036426	16	0	7.586803436	3.705511849	0
0.602637439	0.66836355	0.459021065	1	0.75000006	0.637096889	9	0	7.547173114	33.21592445	0
0.75539034	0.88701915	0.355423711	0	0.650030626	0.341786531	16	1	7.752242084	14.1324925	0
0.362290622	0.492875949	0.88141197	1	0.256773602	0.296164036	9	0	7.740664482	10.04814392	0
0.704227149	0.748831044	0.352680206	0	0.314775791	0.296164036	25	0	7.719189562	5.048268216	0
0.354836865	0.823597903	0	0	0.160609102	0.493721225	9	1	7.569078192	10.63140072	0
0.682563383	0.667219167	0.505060598	0	0.446844082	0.245059237	4	1	7.716022106	0.91525424	0
0.658454299	0.684202795	0.574116588	0	0.402648656	0.153314471	36	0	7.617371481	5.004094115	0
0.881506308	0.853881742	0.956192951	0	0.605604032	0.310944485	4	0	7.736307144	8.943095925	1
0.663292082	0.569797627	0.803421492	1	0.077232542	0.342036426	9	0	7.677307983	18.58178906	0
0.333993083	0.583361566	0.08800134	1	0.428097167	0.137811045	1	0	7.740664482	29.72284089	0
0.986986734	0.786603928	0.640890056	0	0.770884231	0.818503746	36	0	7.736307144	1.306415177	0
0.229631531	0.592879654	0.733973833	1	0	0.342036426	9	1	7.737501384	8.538649728	0
0.466072297	0.511306424	0.356745741	1	0.141211673	0.245059237	4	1	7.728328561	12.3847351	0
0.987554915	0.786603928	0.738192751	1	0.53604275	0.841313243	24.99965869	1	7.612041552	2.992979015	1
0.868552421	0.569833873	0.430087784	1	0.448309387	0.387908816	25	0	7.751107957	2.610910637	0
0.408570533	0.807283261	0.818102294	1	0.311188203	0.492920535	16	1	7.250899405	3.200067627	1
0.408454269	0.786603928	0.675192641	1	0.149499789	0.193954408	9	1	7.570958614	2.039276978	0
0.552081764	0.726730236	0.645473062	0	0.326565217	0.682626545	16	1	7.74326992	2.871981668	0
0.45387306	0.953364379	0.89870708	1	0.51998412	0	16	0	7.586803436	8.942764299	0
0.75	0.61067785	0.299893122	1	0.503330362	0.193954408	4	0	7.737763182	0.950369214	0
0.993802067	0.959518911	0.616986351	0	0.546671258	0.682626545	36	1	7.745707078	4.800000191	0
0.548874021	0.787107577	0.569723219	1	0.536172027	0.296164036	4	1	7.739359379	14.11780299	0
0.308986178	0.571359148	0.412766921	1	0.155877136	0.102209643	9	0	7.722852397	18.52870426	0
0.75	0.928248048	0.573520933	0	0.5243365	0.841313243	4	0	7.752391142	39.47554573	1
0.75987657	0.992147746	0.409627926	1	0.143160441	0	2.44514604	1	7.566510241	7.355710096	0
0.826396088	0.682538873	0.455122637	0	0.592248554	0.198273873	16	1	7.619405144	7.677619489	0
0.552081764	0.537010603	0.432142603	1	0.578668138	0.69464116	4	1	7.616390383	14.88467079	0
0.703796078	0.583361566	0.409491212	1	0.244437573	0.142982729	16	0	7.760932722	1.20366407	0
0.497895583	0.893273457	0.796819882	1	0.75000006	0.792591881	9	1	7.756117563	18.84208503	0
0.407346428	0.458075107	0.908516543	1	0.605171888	0.464672618	16	0	7.738953858	2.945892019	0
0.39266938	0.470768955	0.213665849	1	0.441203661	0.197281518	16	0	7.743240489	4.800000191	0
0.704227149	0.572110021	0.491775913	0.050326449	0.676451901	0.102289876	4	1	7.730109635	4.5	0
0.552888544	0.722056667	0.736048024	0	0.600459284	0.841938851	25	0	7.751172034	3.200000048	0
0.552081764	0.786603928	0.995064339	0	0.750075154	0.476133336	4	1	7.717363631	18.54513321	0
0.635695924	0.75	0.022534954	0	0.448530548	0.461925203	16	1	7.723282226	10.46578362	0
0.51578486	0.640659527	0.348720482	1	0.319401308	0.245059237	4	1	7.736307144	11.98779123	0
0.552081764	0.798478055	0.373690709	1	0.428183548	0.153314471	4	0	7.746731815	1.357844641	0
0.664763153	0.644959807	0.811041003	1	0.75000006	0.391605259	16	0	7.576004181	5.107421576	0
0.882610293	0.786603928	0.457982127	1	0.840129571	0.245059237	1	0	7.226209164	18.96608866	0
0.658454299	0.611096347	0.454841839	1	0.3890304	0.61816822	16	0	7.718738788	8.817374883	0
0.613022802	0.936015241	0.683883623	1	0.379034268	0.797229014	16	0	7.737703759	5.15882914	0
0.390559715	0.572764183	0.504075492	1	0.448074186	0.0707048	16	1	7.570443153	11.00847501	0
0.515042354	0.642137696	0.735517422	0	0.158437869	0.387908816	25	0	6.754850349	8.838485764	1
0.156245261	0.678255461	0.330289778	0	0.083877925	0.193954408	16	0	7.740664482	10.25788815	0
0.408980333	0.527900064	0.880891117	0	0.301796285	0.632481594	4	0	7.739069769	21.71562414	0
0.598697204	0.833175952	0.889323307	1	0.499462349	0.387908816	16	0	7.586803436	13.37247781	0
0.567866623	0.890088737	0.663726043	1	0.221813251	0.387908816	9	0	7.597417111	0.915742863	0
0.394554159	0.686284306	0.977511661	0	0.59579467	0.148082033	9	0	7.647452931	0.906447347	0
0.710596684	0.988696995	0.912960999	1	0.411512909	0.637136349	9	1	7.566690896	5.399999864	1
0.665721238	0.680372756	0.542352232	0	0.020716321	0.526135676	4	1	7.573948617	17.89783702	0
0.954227149	0.775030572	0.896183442	0	0.158777062	0.841313243	4	0	7.747029647	4.176077523	0
0.603314241	0.797202307	0.738311791	1	0.75956264	0.290931612	16	1	7.740664482	8.266736468	0
0.658454299	0.84486688	0	0	0.27967794	0.514900509	9	1	7.740664482	13.62438615	0
0.408454269	0.764664413	0.623965432	1	0.75000006	0.598657373	4	1	7.740664482	40.10751059	0
0.702728682	0.619736717	0	1	0.445705693	0.296164036	16	1	7.594366172	1.146798891	0
0.524098237	0.666671841	0.721257893	1	0.196164612	0.390987857	16	1	7.614312172	7.833741681	0
0.506308913	0.928248048	0.872468832	0	0.519308927	0.387908816	16	1	7.719363092	36.4974244	0
0.285338789	0.622835277	0.487880077	1	0.605028093	0.174831304	16	0	7.736704824	13.61292012	0
0.388679873	0.593019704	0.021742023	1	0.308355679	0.204419285	9	0	7.567085727	36.70087527	0
0.75	0.74172304	0.709010414	1	0.879715938	0.408012721	36	0	7.752039709	6.906739817	0
0.444703724	0.561451599	0	1	0.31722598	0	4	0	7.67341767	15.72799915	0
0.64266938	0.62781031	0.801558489	0	0.181575293	0.260649214	9	0	7.734143439	3	0
0.406744894	0.743600794	0	1	0	0.290931612	25	1	7.570839676	6.725941419	0
0.436071562	0.715321216	0.483140066	0	0	0.193954408	25	1	7.745002747	2.580157528	0
0.544827374	0.495587542	0.328426603	1	0.252431361	0.799192799	9	0	7.242345058	5.631964485	0
0.741442118	0.638889122	0.356750568	1	0.132302752	0.153314471	16	1	7.299278326	3.218178337	0
0.509031951	0.786603928	0.207731678	0	0.60633484	0.102209643	9	0	7.758972518	8.610613781	0
0.506308913	0.687699808	0.867374195	1	0.386144361	0.145093177	16	0	7.598684805	3.993949488	0
0.75	0.680331005	0.532021226	0	0.578500963	0.387908816	16	0	7.733749969	2.944485808	1
0.75	0.833348195	0.809524215	0	0.499614713	0.148082033	25	0	7.586803436	6.872819239	0
0.75	0.647995997	0.57354801	0	0.271107908	0.448032171	16	0	7.767271835	12.55261414	0
0.506426192	0.688107327	0.454435545	1	0.083769398	0.003543105	4	1	7.586803436	1.201775658	0
0.644033243	0.75	0.356831174	0	0.243711455	0.462560226	9	0	7.73919022	18.1107299	0
0.294060905	0.531199717	0.617531994	0	0.058608372	0.387908816	16	0	7.240684569	7.5	0
0.635109555	0.585296465	0.411379034	0	0	0.346050488	16	1	7.623619916	0.907239564	0
0.335434398	0.856386633	0.062377521	0	0	0.183489576	9	1	7.728792311	4.800000191	0
0.754438882	0.632364023	0.767140467	1	0.306674025	0.315292665	9	1	7.681636791	3.600000028	0
0.397657178	0.62569092	0.906044142	1	0.140478579	0.184198207	4	1	7.736307144	13.87556086	0
0.444643078	0.566524314	0.863993698	1	0.448452987	0.241760297	4	1	7.620552746	10.97019605	0
0.551586917	0.644959807	0.039970963	0	0.350796077	0.046857821	16	1	7.5836982	7.875869681	0
0.644748306	0.928248048	0.437446705	1	0.448305192	0.843577879	25	0	7.715762328	3.586584999	0
0.408454269	0.786603928	0.88141197	1	0.591123617	0.342036426	16	1	7.286593349	21.38807112	0
0.454227149	0.632470725	0.803327853	1	0.788573116	0.682626545	16	0	7.126336613	32.04580689	0
0.232204656	0.543147983	0.64697535	1	0.270165222	0.275263829	9	1	7.570958614	14.77642419	0
0.658454299	0.417072975	0	0	0	0.175889075	9	1	7.610978339	13.60898445	0
0.477058609	0.372471215	0.48903681	0	0.605927536	0.25529722	8.506709832	0	7.567862511	8.19575751	0
0.330725926	0.869077086	0.628195331	1	0.271212026	0.25758486	4	0	7.740861106	10.79999958	0
0.514534385	0.93003995	0.820460754	0	0.058608372	0.449677958	16	0	7.596964353	10.15779414	1
0.337378348	0.708669841	0.356769003	0	0.431510941	0.438290477	16	1	7.608503414	13.79355974	0
0.239642608	0.572793507	0.013362458	1	0	0.137617186	9	1	7.567713619	13.52067956	0
0.389107862	0.858824515	0.889333486	0	0.681980529	0.102209643	9.257777759	0	7.740664482	7.99306402	0
0.75	0.889505519	0.456090113	1	0.536970889	0.342036426	16	0	7.72468686	21.97687755	0
0.441964917	0.62143171	0.384542376	0	0.402657723	0.045872387	16	1	7.646865916	17.03085137	0
0.704227149	0.832568121	0.957398772	0	0.379094585	0.906072818	36	1	7.728898773	20.64532365	0
0.470012009	0.708669841	0	0	0.604668841	0.342036426	4	1	7.742149726	18.9391402	1
0.39266938	0.141698076	0	0	0.30633248	0.387908816	9	0	7.61410931	2.86010549	0
0.294920678	0.463003297	0.818078376	0	0.436827987	0.841313243	16	0	7.586803436	0.913769535	0
0.57938734	0.68040879	0.88141197	1	0.94009167	0.457839576	9	0	7.752319384	9.662865992	0
0.445004976	0.778686352	0.01500295	0	0.058608372	0	9	1	7.586803436	2.251578547	0
0.389503727	0.583361566	0.457541473	1	0.389546959	0	4	0	7.236884642	3.780197706	0
0.146050485	0.17001729	0.042904739	0	0.278481828	0.153314471	4	0	7.612269114	7.558379565	0
0.506308913	0.869169328	0.767999685	4.47E-16	0.256001687	0.290931612	9	0	7.609639783	13.24669077	0
0.444705115	0.559982777	0.620288139	0	0.428354467	0.523051906	4	1	7.683339356	22.29692343	0
0.336779267	0.627831024	0.611963078	0	0.210174219	0.442747167	25	0	7.582921887	2.213655717	0
0.8892708	0.537028776	0.510502271	0	0.605205538	0.682626545	36	1	7.754052639	1.173240178	0
0.399111731	0.606582293	0.675964583	1	0.536080378	0.551060738	9	0	7.743650258	36.22174793	0
0.672240706	0.709426091	0.476090094	0	0.390926343	0.244595068	9	0	7.734027844	3.459793058	0
0.75	0.928248048	0.89702902	0	0.605969405	0.342036426	16	0	7.752186617	15.77954711	0
0.658454299	0.903432532	0.07999878	0	0.48321345	0.841313243	16	0	7.74413681	7.876950604	0
0.247577814	0.770249286	0.282204818	0	0.083676096	0.387908816	4	0	7.61553498	5.307019895	1
0.999732972	0.688140333	0.012864874	1	0.058608372	0.764192494	16	0	7.735241565	8.67935237	1
0.448177023	0.654369584	0.4848205	1	0.75000006	0.62127815	9	1	7.770285415	18.74265813	0
0.337420523	0.631270228	0.88141197	1	0.507428917	0.461727699	12.3588239	0	7.736573993	16.44228838	0
0.285251206	0.536715203	0.891142221	1	0.311125906	0.204419285	4	0	7.226139136	3.200000048	0
0.75	0.74915132	0.692034844	0	0.604655681	0.296164036	9	0	7.762198421	3.955126568	0
0.75	0.740054756	0.88141197	1	0.75000006	0.296043673	9	1	7.736307144	10.49605981	0
0.39266938	0.890088737	0.075595886	0	0.436161469	0.196009658	16	1	7.216824918	5.229665619	0
0.297078991	0.748241756	0.84875628	0	0.340562511	0.046313193	16	1	7.565948033	8.89304101	0
0.550868465	0.625679698	0.742120343	1	0.220811262	0.835867994	36	1	7.567850843	10.36414896	0
0.956093906	0.834507702	0.681240958	1	0.631764958	0.296164036	16	0	7.72990096	5.375799477	0
0.645593358	0.644484654	0.07351081	0	0.363717259	0.0485749	4	1	7.740664482	11.0038025	0
0.567866623	0.786873527	0.811608116	0	0.155799712	0.797365366	16	0	7.74326992	1.306515735	0
0.634768804	0.745050038	0.770812364	0	0.535874935	0.391520012	16	0	7.755310588	10.1429735	0
0.694185911	0.714741154	0.484814451	1	0.492107458	0.296164036	8.067014491	0	7.598726823	5.399999768	0
0.66222776	0.688105146	0.352688572	1	0.75000006	0.532144331	16	1	7.740581813	8.241595492	0
0.664764629	0.79056185	0.573520747	1	0.674663869	0.296164036	4	1	7.586803436	12.61813613	0
0.613639474	0.975946961	0.529805203	1	0.429459661	0.524715658	9	0	6.748759747	4.800000191	1
0.408454269	0.678058207	0.356387381	0	0.5	0.290931612	9	0	7.194578244	19.12464063	0
0.969191161	0.678058207	0.491780603	0	0.334430353	0.433821798	1	1	6.755686116	0.915152515	0
0.552081764	0.861898501	0.617177054	1	0.250897096	0.025316715	35.01359256	1	7.593526317	13.51112498	0
0.847854614	0.5610767	0.021149293	0	0.27059911	0.920656621	16	0	7.753848167	2.762871616	0
0.75	0.657667618	0.81286924	0	0.088498963	0.791403931	9	0	7.745002747	1.139999986	1
0.75	0.650784199	0.483508726	0	0.326428147	0.397501212	4	1	7.733678502	19.01172003	0
0.458464492	0.90900386	0.532108801	0	0.130580157	0.387908816	9	1	7.586803436	18.58852885	1
0.612681389	0.854060836	0.817286801	0	0.75000006	0.352439547	9	1	7.736307144	1.24015312	0
0.408454269	0.640242593	0.201535737	0	0.711598539	0.193954408	23.60294124	0	7.22604566	39.45545512	0
0.550289607	0.42650811	0.03022912	0	0.3471258	0	24.98240126	1	7.742835999	13.53983282	0
0.156245261	0.475028651	0.002590937	1	0.402672712	0.153314471	1	1	7.557423276	4.178026493	0
0.319759852	0.31321152	0.446131706	0	0.402400603	0.202258375	1	0	7.747767693	10.80306964	0
0.598702689	0.595612148	0.476321797	1	0.75000006	5.30E-05	16	0	7.614312172	3.144634495	0
0.451149799	0.631009038	0.508451048	1	0.309978452	0.245059237	1	0	7.242484711	13.59012575	0
0.658454299	0.656559086	0.783822584	1	0.737492728	0.341102367	16	0	7.612523789	4.552530501	0
0.51578486	0.627425961	0.770546533	1	0.075125166	0.448946532	1	0	7.235110407	18.00117442	0
0.482119692	0.60631472	0.332175664	0	0.364994197	0.193954408	4	0	7.608829325	3.240867992	0
0.660306441	0.580731469	0.64713345	1	0.390418553	0.636946929	25	0	7.565275192	10	1
0.999405329	0.709500136	0.734651091	0	0.801660265	0.297813174	9	1	7.738558977	10.22538447	0
0.539637613	0.708669841	0.850526288	1	0.678066128	0.153314471	4.569775274	0	7.611838079	10.46766369	0
0.794437881	0.881742672	0.977231654	1	0.536046742	0.045872387	4	1	7.529876884	5.399999869	1
0.75	0.725652849	0.770505252	2.18E-16	0.442326721	0.193954408	4	1	7.735676579	23.70435847	0
0.504988744	0.888584481	0.861321099	0	0.27021923	0.387908816	36	1	7.733669172	13.79818323	0
0.647718666	0.60996229	0.573531135	0	0.361145914	0.295627802	16	0	7.570958614	3.135667071	0
0.532187085	0.99557155	0.709558065	1	0.75000006	0.297394981	25	1	7.58739967	6.55460407	0
0.570677578	0.688053095	0.629581799	1	0.079233466	0.166339852	9	1	6.75362282	3.276109268	0
0.664763153	0.680197585	0.647376353	1	0.389009652	0.76412659	16	0	7.622682761	7.490502566	0
0.563967151	0.928248048	0.997038181	1	0.402455002	0.797287876	9	1	7.751438884	4.5	0
0.75	0.928248048	0.889338259	1	0.605685312	0.296164036	9	0	7.565275192	18.51694837	0
0.388707652	0.75	0.623812832	1	0.346262765	0.153314471	4	1	7.410892821	32.18508666	1
0.521344444	0.9375293	0.863012274	0	0	0.383589541	4	1	7.740664482	2.25409687	0
0.408239177	0.642159932	0.459871318	0	0.159322559	0.376685957	9	0	7.582226633	8.209701735	0
0.428008169	0.867454515	0.710043108	0	0.35864597	0.183489576	4	0	7.74413681	8.002623525	0
0.856963376	0.68032109	0.577762606	0	0.535630552	0.682626545	16	1	7.772063623	2.60752915	0
1	0.887913923	0.801263133	0	0.719706396	0.546098309	16	1	7.567862511	14.6874112	1
0.999892132	0.769896946	0.40587012	1	0.773075719	0.881052727	16	1	7.216896241	5.243526628	0
0.570677578	0.786603928	0.86481744	1	0.94009167	0.183489576	16	0	7.313539616	0.885863128	0
0.408454269	0.678058207	0.782338743	1	0	0.387908816	8.437277484	0	7.56755384	2.889798656	1
0.704365221	0.833361566	0.508377998	0	0.402394053	0.289786557	36	1	7.751164823	3.227465607	0
0.75	0.786603928	0.80783755	0	0.94009167	0.153314471	4	0	7.753194332	10.21584547	0
0.658454299	0.859767514	0.683560162	0	1	0.682626545	16	1	7.740664482	5.671259298	0
0.39266938	0.543134972	0.351612613	0	0.605853797	0.387908816	9	0	7.74326992	3.297631264	1
0.75	0.858618576	0.881165251	1	0.600453717	0.542681839	4	0	7.74046322	3	0
0.646979965	0.546932824	0.01500295	1	0.32579529	0.245059237	9	1	7.769096477	30.88004077	0
0.570677578	0.640019998	0.538745381	0	0.176642897	0.342036426	16	0	7.740664482	11.01127003	0
0.39266938	0.560593242	0	1	0.159891373	0.199209071	4	0	7.616373744	18.55941673	0
0.567866623	0.69152551	0.01500295	1	0.431850828	0	4	1	7.561894935	29.83307906	0
0.707825515	0.786603928	0.475540464	0	0.53628109	0.204419285	16	0	7.740664482	0.706862823	0
0.408454269	0.595441163	0.04073115	0	0.789001223	0.045872387	16	0	7.746916049	12.49837231	0
0.153628292	0.488639126	0.45433013	0	0.400927643	0.193954408	9	0	7.743341865	12.56358689	0
0.765784919	0.666442353	0.738135023	1	0.767612256	0.920656621	16	0	7.736671164	5.440865679	0
0.75	0.708545469	0.476115627	1	0.721520926	0.198242663	4	1	7.739156076	1.236172936	1
1	0.937578624	0.908505298	0	0.959983207	0.314156272	36	0	7.751990198	14.03107734	0
0.658454299	0.521238406	0.332177901	1	0.687705477	0.835236142	4	0.90248205	7.22613652	20.17743352	0
0.156245261	0.66717755	0.396498947	0	0.446791648	0.142867274	4	1	7.223377605	7.950000286	0
0.336866951	0.932312766	0.872343558	1	0.402521925	0.148082033	24.95685565	1	7.240315666	4.985096918	0
0.945317055	0.75	0.856829311	0	0.306602223	0.387908816	16	1	7.586803436	3.20046608	0
0.664427713	0.572917357	0.381499108	0	0.385579653	0.29918503	4	0	7.586803436	6.358983115	0
0.444679873	0.611577838	0.407046554	0	0.243700463	0.215787228	9	0	7.74413681	10.49254636	0
0.408454269	0.562070172	0.541925932	0	0	0.15309932	16	0	7.564961759	2.657465224	0
0.756339447	0.906300263	0.898704737	1	0.442329178	0.387908816	1	1	7.745747581	21	0
0.56370203	0.915657312	0.469828938	1	0	0.137617186	16	1	7.241240776	3.821881471	1
0.64266938	0.64829211	0.334727592	0	0	0.137617186	16	0	7.609536381	1.202769444	0
0.75	0.678351855	0.692426823	0	0.605815029	0.193954408	16	1	7.567134658	8.399999619	0
0.570677578	0.906662028	0.410394038	0	0.237239426	0.290931612	16	1	7.573916634	19.01027321	0
0.612444416	0.610111687	0.410543628	0	0	0.193954408	16	0	7.739521288	21.29406305	0
0.819901095	0.75	0.578277124	0	0.428931666	0.665638905	16	0	7.586803436	17.14052702	0
0.565021458	0.572725508	0.099423401	0	0.147159665	0.232392493	9	0	7.751084824	5.640283499	0
0.665056937	0.610113495	0.771166558	1	0.676707074	0.137617186	16	1	7.598676093	3.394239127	0
0.658454299	0.536976923	0.46992756	1	0.536044193	0.199209919	9	0	7.612900223	11.99098468	0
0.589972097	0.741399921	0.01500295	1	0.407189823	0.477038189	4	0	7.567862511	5.648011671	0
0.565559574	0.571953566	0.599225461	1	0.886231571	0.296164036	16	0	7.74326992	10.80040039	0
0.602602275	0.574184343	0.457661607	1	0.866442259	0.204419285	4	0	7.71940662	5.083896289	0
0.601337814	0.416581715	0.977653767	0	0.299426537	0.613247249	9	0	7.754052639	4	0
0.658454299	0.790538871	0.678553518	1	0.536196598	0.195111119	1	0	7.745853512	18.7730744	0
0.709595385	0.832693675	0.356219295	1	0.71802886	0.248733946	16	1	7.745990892	7.5	0
0.214777431	0.489347504	0.200675442	0	0	0.193954408	16	0	7.728137826	7.518388975	0
0.503466754	0.725603878	0.656713468	0	0.313991561	0.855947612	16	1	7.741967678	5.096838301	1
0.75	0.543167095	0.329851389	1	0.425567836	0.139853275	4	1	7.614194196	7.620900184	0
0.771721173	0.541068053	0.645494829	0	0	0.306966544	16	0	7.621326617	19.74734326	0
0.408454269	0.583361566	0.803111927	0	0.311113415	0.204419285	16	1	7.740664482	1.30651953	0
0.388550114	0.86658282	0.352476604	1	0.544660684	0.387908816	9	1	7.590461916	22.12600858	0
0.665360219	0.826612358	0.892295363	0	0.75000006	0.204419285	16	0	7.755702529	10.79999924	0
0.75	0.906424582	0.728314542	0	0.357193888	0.682626545	25	1	7.531848791	3.217221266	0
0.863639474	0.747483376	0.832522679	0	0.44899176	0.841003225	16	0	7.771361592	3.004873362	0
0.361289082	0.680379201	0.624930423	0	0.009790464	0.466935262	4	1	7.741435786	19.2210119	0
0.471269863	0.621347905	0.476147822	1	0.066622778	0.143071566	4	0	7.588145345	12.99596325	0
0.704351045	0.928248048	0.971490454	0	0.908125145	0.755994746	4	1	7.62156649	1.450449378	0
0.6647491	0.504322305	0.770444155	0	0.986179366	0.810525425	1	0	7.769126215	2.533751466	0
0.599021538	0.457969377	0.8372818	1	0.406554541	0.920656621	16	0	7.728447707	19.5	0
0.664713111	0.680261414	0.39042646	1	0.975109494	0.767633855	23.47310592	0	7.743169979	4	0
0.633669918	0.656283436	0.341533292	0	0.489371335	0.342036426	4	0	7.744653265	4.800000191	0
0.658454299	0.656423249	0.076691607	0	0.805991863	0.767633855	4	1	7.745774244	0.863742974	0
0.75	0.640276046	0.454394524	0	0.40912911	0	25	1	6.748759747	2.495440526	0
0.494878428	0.802531511	0.511115822	1	0.578855046	0.1978518	36	1	7.723584479	14.05261968	0
0.506308913	0.559982777	0.056826702	1	0.306318504	0.673590968	1	0	7.736018834	10.27336321	0
0.801618835	0.725834926	0.286996446	1	0.75000006	0.193954408	9	1	7.59914106	5.750822246	0
0.489635171	0.564107795	0.29365191	0	0.298319878	0.388513052	25	1	7.586803436	2.488998206	0
0.807924768	0.726753602	0.540645484	0	0.857036493	0.245059237	36	1	7.598794534	0.489376468	0
0.64266938	0.642096514	0.466744902	1	0.75000006	0.148082033	16	1	7.583620596	21	0
0.704227149	0.786603928	0.341577322	0	0.778723937	0.43067287	4	1	7.752287296	8.911642316	0
0.664763153	0.708669841	0.977530953	0	0.493360154	0.388415332	16	0	7.599094923	9.002423651	0
0.704227149	0.721643215	0.409651224	0	0.039625631	0.142849609	25	0	7.614524171	8.876869497	0
0.454121722	0.906424582	0.457435789	1	0.43076435	0.078847137	4	1	6.756478778	13.02068385	0
